# Supplementary material for: Vitamin D and the Risks of Depression and Anxiety: An Observational Analysis and Genome-Wide Environment Interaction Study
Source: Nutrients. 2021 Sep 24;13(10):3343. doi: 10.3390/nu13103343 (PMC8538638; doi:10.3390/nu13103343)
Supplement: Supplementary file 1 [file nutrients-13-03343-s001.zip]

Archive with 1 entries (1 files):
- nutrients-1374859-supplementary.pdf
